# Supplementary material for: Genotype-Dependent Variation of Nutritional Quality-Related Traits in Quinoa Seeds
Source: Plants (Basel). 2021 Oct 7;10(10):2128. doi: 10.3390/plants10102128 (PMC8537255; doi:10.3390/plants10102128)
Supplement: Supplementary file 1 [file plants-10-02128-s001.zip]

Archive with 1 entries (1 files):
- Supplementary Figures_Revised.pptx
